# Supplementary material for: Coordination of Di-Acetylated Histone Ligands by the ATAD2 Bromodomain
Source: Int J Mol Sci. 2021 Aug 24;22(17):9128. doi: 10.3390/ijms22179128 (PMC8430952; doi:10.3390/ijms22179128)
Supplement: Supplementary file 1 [file ijms-22-09128-s001.zip]

Archive with 1 entries (1 files):
- ijms-1334383-supplementary.pdf
